# Supplementary material for: High-Resolution Photoemission Study of Neutron-Induced Defects in Amorphous Hydrogenated Silicon Devices
Source: Nanomaterials (Basel). 2022 Oct 4;12(19):3466. doi: 10.3390/nano12193466 (PMC9565300; doi:10.3390/nano12193466)
Supplement: Supplementary file 1 [file nanomaterials-12-03466-s001.zip]

Archive with 1 entries (1 files):
- nanomaterials-1888880-supplementary.pdf
